# Supplementary material for: The Holin-Endolysin Lysis System of the OP2-Like Phage X2 Infecting Xanthomonas oryzae pv. oryzae
Source: Viruses. 2021 Sep 28;13(10):1949. doi: 10.3390/v13101949 (PMC8541568; doi:10.3390/v13101949)
Supplement: Supplementary file 1 [file viruses-13-01949-s001.zip]

Archive with 1 entries (1 files):
- viruses-1374043-supplementary.pdf
